# Supplementary material for: Trends in Health-Risk Behaviors and Psychological Distress among Australian First-Year University Students
Source: Int J Environ Res Public Health. 2024 May 14;21(5):620. doi: 10.3390/ijerph21050620 (PMC11121384; doi:10.3390/ijerph21050620)
Supplement: Supplementary file 1 [file ijerph-21-00620-s001.zip]

Archive with 1 entries (1 files):
- ijerph-2952375-supplementary.pdf
